# Supplementary material for: A Patient-Derived Organoid Platform from TUR-P Samples Enables Precision Drug Screening in Advanced Prostate Cancer
Source: Cancers (Basel). 2025 Dec 12;17(24):3973. doi: 10.3390/cancers17243973 (PMC12730618; doi:10.3390/cancers17243973)
Supplement: Supplementary file 1 [file cancers-17-03973-s001.zip]

Archive with 1 entries (1 files):
- cancers-3981567-supplementary.pptx
